# Supplementary material for: Carotenoids moderate the effectiveness of a Bt gene against the European corn borer, Ostrinia nubilalis
Source: PLoS One. 2018 Jul 10;13(7):e0199317. doi: 10.1371/journal.pone.0199317 (PMC6038990; doi:10.1371/journal.pone.0199317)
Supplement: S1 File — (XLSX) [file pone.0199317.s001.xlsx]

## Sheet: Fig 1
Line	N alive	% mortality
wt M37W	1	80
wt M37W	4	20			Fig 1
wt M37W	1	80
wt M37W	4	20					S.E.
wt M37W	2	60			M37W	34	0.4725
wt M37W	5	0			4Bt	100	0
wt M37W	3	40			MON810	100	0
wt M37W	4	20
wt M37W	5	0
wt M37W	4	20
4Bt	0	100
4Bt	0	100
4Bt	0	100
4Bt	0	100
4Bt	0	100
4Bt	0	100
4Bt	0	100
4Bt	0	100
4Bt	0	100
4Bt	0	100
MON810	0	100
MON810	0	100
MON810	0	100
MON810	0	100
MON810	0	100
MON810	0	100
MON810	0	100
MON810	0	100
MON810	0	100
MON810	0	100

## Sheet: Fig 2a 
LINE	n died 5 d	%mortality
M37W	3	60		Fig 2a
M37W	2	40
M37W	1	20				S.E.
M37W	0	0		4Bt	100	0
M37W	2	40		4BtxHC	95	2.24
M37W	4	80		M37W	27.5	5.34
M37W	1	20		HC	11.5	2.76
M37W	0	0
M37W	2	40
M37W	2	40
M37W	2	40
M37W	5	100
M37W	1	20
M37W	3	60
M37W	5	100
M37W	4	80
M37W	2	40
M37W	5	100
M37W	2	40
M37W	5	100
M37W	1	20
M37W	0	0
M37W	0	0
M37W	0	0
M37W	0	0
M37W	0	0
M37W	0	0
M37W	0	0
M37W	0	0
M37W	2	40
M37W	0	0
M37W	0	0
M37W	0	0
M37W	0	0
M37W	0	0
M37W	1	20
M37W	0	0
M37W	0	0
M37W	0	0
M37W	0	0
HC	2	40
HC	1	20
HC	0	0
HC	0	0
HC	0	0
HC	0	0
HC	2	40
HC	1	20
HC	1	20
HC	1	20
HC	1	20
HC	0	0
HC	0	0
HC	0	0
HC	0	0
HC	3	60
HC	0	0
HC	0	0
HC	0	0
HC	0	0
HC	0	0
HC	1	20
HC	0	0
HC	0	0
HC	0	0
HC	0	0
HC	1	20
HC	0	0
HC	0	0
HC	1	20
HC	1	20
HC	0	0
HC	0	0
HC	0	0
HC	0	0
HC	2	40
HC	0	0
HC	2	40
HC	0	0
HC	3	60
4 BT	5	100
4 BT	5	100
4 BT	5	100
4 BT	5	100
4 BT	5	100
4 BT	5	100
4 BT	5	100
4 BT	5	100
4 BT	5	100
4 BT	5	100
4 BT	5	100
4 BT	5	100
4 BT	5	100
4 BT	5	100
4 BT	5	100
4 BT	5	100
4 BT	5	100
4 BT	5	100
4 BT	5	100
4 BT	5	100
4 BT	5	100
4 BT	5	100
4 BT	5	100
4 BT	5	100
4 BT	5	100
4 BT	5	100
4 BT	5	100
4 BT	5	100
4 BT	5	100
4 BT	5	100
4 BT	5	100
4 BT	5	100
4 BT	5	100
4 BT	5	100
4 BT	5	100
4 BT	5	100
4 BT	5	100
4 BT	5	100
4 BT	5	100
4 BT	5	100
4BtXHC	5	100
4BtXHC	5	100
4BtXHC	5	100
4BtXHC	4	80
4BtXHC	5	100
4BtXHC	4	80
4BtXHC	4	80
4BtXHC	5	100
4BtXHC	5	100
4BtXHC	5	100
4BtXHC	2	40
4BtXHC	5	100
4BtXHC	4	80
4BtXHC	5	100
4BtXHC	5	100
4BtXHC	5	100
4BtXHC	5	100
4BtXHC	5	100
4BtXHC	5	100
4BtXHC	5	100
4BtXHC	5	100
4BtXHC	5	100
4BtXHC	5	100
4BtXHC	5	100
4BtXHC	5	100
4BtXHC	5	100
4BtXHC	5	100
4BtXHC	5	100
4BtXHC	5	100
4BtXHC	5	100
4BtXHC	2	40
4BtXHC	5	100
4BtXHC	5	100
4BtXHC	5	100
4BtXHC	5	100
4BtXHC	5	100
4BtXHC	5	100
4BtXHC	5	100
4BtXHC	5	100
4BtXHC	5	100

## Sheet: Fig 2 b 
LINE	Consumption (cm2)
HC	4.00396
HC	3.86899		Fig 2b
HC	4.22076
HC	4.05744				S.E.
HC	4.21446		4Bt	0.33	0.071
HC	3.4739		4BtxHC	0.39	0.067
HC	3.97766		M37W	4.56	0.121
4BtxHC	0.52101		HC	3.97	0.096
4BtxHC	0.32823
4BtxHC	0.612202
4BtxHC	0.103792
4BtxHC	0.46431
4BtxHC	0.50022
4BtxHC	0.244597
M37W	4.35236
M37W	4.51411
M37W	4.27675
M37W	4.48733
M37W	5.16805
M37W	4.57018
M37W	4.1969
4Bt	0.3339
4Bt	0.58653
4Bt	0.42399
4Bt	0.0568575
4Bt	0.261135
4Bt	0.32571

## Sheet: Fig 3
Line	mortality
BT	100
BT	80		Fig 3
BT	80
BT	80				S.E.
BT	100		4Bt	87.85	2.38
BT	80		4BtxHC	73.33	3.02
BT	60		M37W	9.28	2.40
BT	80		HC	7.14	2.76
BT	100
BT	100
BT	100
BT	100
BT	80
BT	100
BT	80
BT	80
BT	80
BT	100
BT	60
BT	80
BT	100
BT	100
BT	100
BT	80
BT	100
BT	100
BT	80
BT	80
hcxBT	60
hcxBT	80
hcxBT	80
hcxBT	80
hcxBT	80
hcxBT	80
hcxBT	60
hcxBT	100
hcxBT	60
hcxBT	60
hcxBT	60
hcxBT	100
hcxBT	100
hcxBT	80
hcxBT	80
hcxBT	60
hcxBT	0
hcxBT	60
hcxBT	60
hcxBT	80
hcxBT	60
hcxBT	100
hcxBT	60
hcxBT	80
hcxBT	60
hcxBT	40
hcxBT	80
hcxBT	80
m37	20
m37	0
m37	0
m37	20
m37	20
m37	20
m37	20
m37	40
m37	0
m37	0
m37	20
m37	0
m37	0
m37	0
m37	0
m37	0
m37	0
m37	0
m37	20
m37	0
m37	20
m37	0
m37	0
m37	40
m37	0
m37	0
m37	20
m37	0
hc	0
hc	0
hc	0
hc	0
hc	0
hc	0
hc	40
hc	0
hc	0
hc	0
hc	0
hc	0
hc	0
hc	20
hc	0
hc	20
hc	0
hc	0
hc	0
hc	0
hc	0
hc	20
hc	60
hc	20
hc	0
hc	0
hc	0
hc	20

## Sheet: Fig 4a-b
Line	% Pupation	Pupal Weight (g)
M37W	80	0.09035		Fig 4a %pupation
M37W	100	0.08898
M37W	100	0.0876				S.E.
M37W	80	0.10065		4Bt	0	0
M37W	80	0.09315		4BtxHC	2	1
M37W	80	0.0913		M37W	91	1
M37W	80	0.0948		HC	93	3
M37W	60	0.0922
M37W	100	0.07496
M37W	100	0.07606
M37W	80	0.076225		Fig 4b weight
M37W	100	0.1039
M37W	100	0.08838				S.E.
M37W	100	0.0958		4BtxHC	0.038633	0.000152
M37W	100	0.0694		M37W	0.086417	0.001647
M37W	100	0.08306		HC	0.084616	0.001993
M37W	100	0.09342
M37W	100	0.09024
M37W	80	0.085975
M37W	100	0.09114
M37W	80	0.094
M37W	100	0.07582
M37W	100	0.08234
M37W	60	0.0872333
M37W	100	0.07596
M37W	100	0.078
M37W	80	0.0848
M37W	100	0.07392
HC	100	0.07786
HC	100	0.08012
HC	100	0.0835
HC	100	0.0812
HC	100	0.07936
HC	100	0.08836
HC	60	0.0942667
HC	100	0.08898
HC	100	0.09478
HC	100	0.09354
HC	100	0.08368
HC	100	0.06456
HC	100	0.07058
HC	80	0.0707
HC	100	0.07706
HC	80	0.085125
HC	100	0.093
HC	100	0.0865
HC	100	0.09252
HC	100	0.06514
HC	100	0.0741
HC	80	0.0792
HC	40	0.10665
HC	80	0.100225
HC	100	0.09896
HC	100	0.0786
HC	100	0.0856
HC	80	0.095075
4BtXHC	0
4BtXHC	20	0.0337
4BtXHC	0
4BtXHC	0
4BtXHC	0
4BtXHC	0
4BtXHC	0
4BtXHC	0
4BtXHC	0
4BtXHC	0
4BtXHC	20	0.0343
4BtXHC	0
4BtXHC	0	0.0479
4BtXHC	0
4BtXHC	0
4BtXHC	0
4BtXHC	0
4BtXHC	0
4BtXHC	0
4BtXHC	0
4BtXHC	0
4BtXHC	0
4BtXHC	0
4BtXHC	20
4BtXHC	0
4BtXHC	0
4BtXHC	0
4BtXHC	0

## Sheet: Fig 4c
Line	development duration
M37W	16
M37W	18
M37W	19		Fig 4c
M37W	22.6667
M37W	21.6667				S.E.
M37W	18.5		4BtxHC	4933333	2021489
M37W	19.25		M37W	1900706	0.533206
M37W	17.6		HC	1886412	0.645457
M37W	21
M37W	25.2
M37W	17.75
M37W	18
M37W	22.2
M37W	13.8
M37W	15
M37W	15.25
M37W	20.8571
M37W	16.25
M37W	23
M37W	19.1429
M37W	18
M37W	19.3333
M37W	16.6
M37W	16.25
M37W	21
M37W	20.7143
M37W	17
M37W	23.1667
HC	17.75
HC	17.1667
HC	22.6
HC	22.2
HC	18.6667
HC	18.5
HC	22
HC	18.2
HC	18.6
HC	17.6
HC	15.6
HC	15
HC	19.8
HC	14.3333
HC	18.75
HC	22.6
HC	16.8
HC	23.4286
HC	23.5
HC	13.4
HC	15.25
HC	14
HC	14
HC	24.75
HC	17.2
HC	23.6667
HC	22.5
HC	20.3333
4BtXHC	49
4BtXHC	39
4BtXHC	60

## Sheet: Fig 5
Line	1 week mortality	2 weeks mortality	3 weeks mortality
4Bt	60	80	80
4Bt	40	100	100
4Bt	40	100	100		Fig 5
4Bt	60	100	100
4Bt	0	100	100			Week 1		Week 2		Week 3
4Bt	20	60	100		Plant line		S.E.		S.E.		S.E.
4Bt	0	60	100		4Bt	24.4	8.68	75.6	9.30	97.8	2.22
4Bt	0	60	100		4Bt+0.6	6.7	3.33	33.3	6.67	75.6	7.29
4Bt	0	20	100		4Bt+6	4.4	2.94	46.7	12.02	80	4.71
4BtxHC	0	20	40		4Bt+60	6.7	3.33	48.9	5.88	82.2	7.03
4BtxHC	0	0	20		4BtxHC	8.9	3.51	31.1	8.89	55.6	7.29
4BtxHC	20	20	60		M37W	0	0	0	0	0	0
4BtxHC	20	20	80		M37W+6	2.2	2.22	2.2	2.22	2.2	2.22
4BtxHC	20	40	60
4BtxHC	0	80	80
4BtxHC	0	40	40
4BtxHC	0	0	40
4BtxHC	20	60	80
4Bt+0,6	0	40	80
4Bt+0,6	0	40	100
4Bt+0,6	20	60	100
4Bt+0,6	0	60	100
4Bt+0,6	0	20	60
4Bt+0,6	20	20	60
4Bt+0,6	0	0	40
4Bt+0,6	20	20	60
4Bt+0,6	0	40	80
4Bt+6	0	60	100
4Bt+6	0	20	80
4Bt+6	0	0	60
4Bt+6	0	100	100
4Bt+6	20	80	80
4Bt+6	0	40	60
4Bt+6	0	40	80
4Bt+6	0	0	80
4Bt+6	20	80	80
4Bt+60	0	60	100
4Bt+60	20	40	100
4Bt+60	20	60	100
4Bt+60	0	60	80
4Bt+60	20	60	100
4Bt+60	0	20	40
4Bt+60	0	60	80
4Bt+60	0	60	80
4Bt+60	0	20	60
M37W+6	0	0	0
M37W+6	0	0	0
M37W+6	0	0	0
M37W+6	0	0	0
M37W+6	0	0	0
M37W+6	0	0	0
M37W+6	0	0	0
M37W+6	0	0	0
M37W+6	20	20	20
M37W	0	0	0
M37W	0	0	0
M37W	0	0	0
M37W	0	0	0
M37W	0	0	0
M37W	0	0	0
M37W	0	0	0
M37W	0	0	0
M37W	0	0	0

## Sheet: Fig 6a CAT
Line	CATALASE
4Bt	11.36
4Bt	14.2		Fig 6a CAT
4Bt	14.03
4Bt	13.61			CAT
4Bt	10.55			4Bt	4BtxHC	M37W	HC
4Bt	13.96			12.92	10.53	8.92	7.66
4Bt	12.71		S.E.	0.55	0.63	0.91	0.80
4BtxHC	11.8
4BtxHC	8.775
4BtxHC	11.92
4BtxHC	10.83
4BtxHC	9.348
4BtxHC	12.61
4BtxHC	8.438
M37W	8.661
M37W	10.59
M37W	11.03
M37W	11.76
M37W	5.976
M37W	5.668
M37W	8.771
HC	8.298
HC	8.053
HC	10.58
HC	9.35
HC	4.089
HC	6.311
HC	6.971

## Sheet: Fig 6a SOD
Line	SOD
4Bt	4.922
4Bt	4.335		Fig 6a SOD
4Bt	3.673
4Bt	3.25			SOD
4Bt	4.538			4Bt	4BtxHC	M37W	HC
4Bt	4.959			4.67	3.77	2.34	1.64
4Bt	4.426		S.E.	0.42	0.34	0.39	0.24
4Bt	7.242
4BtxHC	4.324
4BtxHC	4.131
4BtxHC	2.831
4BtxHC	4.23
4BtxHC	3.336
4BtxHC	5.165
4BtxHC	4.075
4BtxHC	2.112
M37W	3.258
M37W	3.974
M37W	3.216
M37W	1.659
M37W	1.624
M37W	2.524
M37W	1.901
M37W	0.6014
HC	1.901
HC	1.418
HC	1.706
HC	1.067
HC	3.13
HC	1.135
HC	1.175
HC	1.603

## Sheet: Fig 6a GST
Line	GST
4Bt	17.0191
4Bt	19.7682
4Bt	9.93705		Fig 6a GST
4Bt	16.5054
4Bt	23.7833			GST
4Bt	7.69257			4Bt	4BtxHC	M37W	HC
4Bt	2.56031			14.72	15.88	24.78	29.03
4Bt	9.61465		S.E.	1.99	2.45	2.47	1.85
4Bt	21.5306
4Bt	13.8599
4Bt	19.6371
4BtxHC	18.3364
4BtxHC	28.2967
4BtxHC	17.8286
4BtxHC	16.348
4BtxHC	27.4433
4BtxHC	4.26861
4BtxHC	4.11145
4BtxHC	8.7591
4BtxHC	12.3726
4BtxHC	21.0259
4BtxHC	15.8657
M37W	31.4643
M37W	21.4806
M37W	30.5558
M37W	30.8375
M37W	22.13
M37W	7.24353
M37W	16.061
M37W	30.8252
M37W	19.7984
M37W	33.9922
M37W	28.1477
HC	34.9843
HC	37.3406
HC	28.6511
HC	32.245
HC	23.8206
HC	21.6627
HC	29.9332
HC	31.8252
HC	17.7984
HC	34.9922
HC	26.1477

[truncated: 4 more sheets: Fig 6b CAT, Fig 6b SOD, Fig 6b GST, Hoja1]
